# Supplementary material for: Efficient identification of somatic mutations in acute myeloid leukaemia using whole exome sequencing of fingernail derived DNA as germline control
Source: Sci Rep. 2018 Sep 13;8:13751. doi: 10.1038/s41598-018-31503-5 (PMC6137150; doi:10.1038/s41598-018-31503-5)
Supplement: Supplementary file 2 — DataSet 1 [file 41598_2018_31503_MOESM2_ESM.xlsx]

## Sheet: Sheet1
Supplementary Table 1
Sample ID	Input Nail sample (mg)	Nanodrop (ng/ µL)	Nano drop (A260/A280)	Total DNA yield (Nanodrop) µg	Qubit (ng/µL)	Total DNA yield (Qubit) ng	Total DNA yield (Nanodrop) ng/ mg nail sample	Total DNA yield (Nanodrop) ng/ 20 mg nail sample	Total DNA yield (Qubit) ng/ mg nail sample	Total DNA yield (Qubit) ng/ 20 mg nail sample
P1-BM	NA	91.2	1.89	NA	51.4	NA	NA	NA	NA	NA
P1-nail	20	13.2	2.13	2.6	2.58	516	130	2600	25.8	516
P1-nail	30	17.1	1.4	3.4	6.04	1208	113.333	2266.67	40.2667	805.333
P2-nail	20	32	2.2	6.4	1.08	216	320	6400	10.8	216
P2-nail	30	7	1.6	1.4	1.12	224	46.6667	933.333	7.46667	149.333
P3-nail	15	5.6	1.9	1.12	1.09	218	74.6667	1493.33	14.5333	290.667
P4-nail	15	10.6	2.43	2.12	0.68	136	141.333	2826.67	9.06667	181.333
P4-nail	20	5.8	2.01	1.16	1.27	254	58	1160	12.7	254
P5-nail	20	5	1.8	1	2.88	576	50	1000	28.8	576
Min	15	5	1.4	1	0.68	136	46.6667	933.333	7.46667	149.333
Max	30	32	2.43	6.4	6.04	1208	320	6400	40.2667	805.333
Average	21.25	12.0375	1.93375	2.4	2.0925	418.5	116.75	2335	18.6792	373.583
