# Supplementary material for: Efficient identification of somatic mutations in acute myeloid leukaemia using whole exome sequencing of fingernail derived DNA as germline control
Source: Sci Rep. 2018 Sep 13;8:13751. doi: 10.1038/s41598-018-31503-5 (PMC6137150; doi:10.1038/s41598-018-31503-5)
Supplement: Supplementary file 3 — DataSet 3 [file 41598_2018_31503_MOESM3_ESM.xlsx]

## Sheet: Nail-insertSize
Insert Size Metrics Nail paper
	Nail insert size
	insert_size	All_Reads.fr_count	All_Reads.tandem_count
	2	616	591465
	3	546	596257
	4	613	414733
	5	565	183184
	6	644	59372
	7	630	31941
	8	659	25784
	9	675	22517
	10	685	19106
	11	687	17989
	12	705	22882
	13	878	21795
	14	886	16898
	15	1022	14802
	16	1044	14439
	17	1133	14393
	18	1355	17219
	19	28368	18321
	20	30492	27515
	21	20277	20244
	22	11641	13185
	23	7568	10311
	24	6700	13244
	25	5958	10193
	26	6341	7474
	27	6376	6474
	28	6711	6163
	29	8966	6055
	30	7773	6944
	31	8577	8765
	32	9918	7046
	33	9294	5396
	34	9720	5137
	35	12114	6256
	36	12951	6468
	37	14690	9507
	38	15314	12911
	39	17132	10551
	40	16659	10250
	41	16639	9340
	42	17792	5967
	43	18728	4024
	44	21150	4091
	45	21376	3284
	46	23492	2462
	47	26901	2472
	48	31357	2479
	49	33748	2165
	50	31941	2126
	51	32112	2534
	52	34412	2557
	53	34640	2978
	54	38771	2475
	55	40134	2386
	56	43225	2463
	57	49094	2290
	58	58111	2159
	59	63073	2289
	60	61306	2311
	61	59033	2581
	62	58970	2174
	63	61511	2270
	64	67224	2303
	65	71235	11057
	66	78955	2372
	67	89056	2362
	68	110498	2278
	69	133612	2251
	70	123493	2153
	71	107849	2348
	72	109309	10229
	73	114750	2233
	74	124529	7684
	75	131928	3129
	76	141566	1962
	77	160641	2059
	78	201018	1965
	79	236062	1904
	80	228680	2000
	81	204411	1965
	82	195853	2182
	83	201764	2045
	84	212178	1903
	85	223185	2000
	86	238065	1982
	87	255736	2281
	88	294494	2559
	89	348800	3901
	90	375811	5066
	91	351961	4893
	92	338688	5175
	93	343467	4752
	94	355465	8995
	95	373581	6842
	96	398600	5975
	97	427390	7076
	98	474756	8972
	99	532558	8878
	100	554842	10374
	101	539075	9026
	102	531152	10088
	103	537478	8716
	104	545581	8701
	105	561735	8485
	106	579865	9111
	107	606365	9535
	108	648128	10210
	109	708016	9792
	110	748712	9963
	111	734853	10817
	112	703720	10517
	113	692439	10657
	114	692525	10594
	115	698197	11253
	116	704009	11752
	117	717663	11240
	118	742876	11683
	119	775994	11649
	120	787236	11851
	121	771233	10930
	122	745813	9579
	123	734346	9610
	124	727521	9325
	125	721642	8746
	126	716277	8079
	127	719208	6591
	128	720146	5846
	129	723325	5620
	130	719296	4973
	131	705620	4986
	132	695936	4782
	133	691394	4544
	134	685439	4310
	135	677940	4412
	136	672815	4661
	137	669904	4647
	138	671398	4872
	139	664836	4682
	140	651401	4647
	141	625676	4594
	142	604007	5040
	143	597287	5295
	144	595126	8327
	145	594028	15951
	146	590276	17035
	147	581302	19714
	148	568180	15609
	149	551035	10054
	150	534414	9276
	151	513279	9665
	152	496956	9478
	153	487876	8612
	154	484431	9854
	155	485524	13130
	156	487320	8580
	157	485915	8368
	158	476896	10517
	159	464273	9480
	160	445976	8507
	161	425337	8138
	162	409347	7967
	163	400286	11916
	164	394758	28214
	165	396472	41941
	166	394796	24819
	167	392438	28572
	168	386041	61335
	169	373508	145408
	170	356086	882808
	171	340051	14491
	172	324405	14443
	173	314748	10744
	174	308100	13186
	175	307767	11227
	176	305045	16311
	177	304214	16030
	178	300483	12723
	179	291969	12800
	180	279428	11449
	181	265903	9518
	182	252544	5422
	183	241920	7206
	184	235187	12379
	185	232146	8354
	186	230515	9165
	187	228804	10096
	188	228673	8236
	189	222763	8890
	190	214727	14837
	191	204928	8176
	192	194877	5898
	193	185251	5323
	194	178678	6377
	195	174903	5559
	196	173932	4941
	197	171850	5700
	198	171096	6183
	199	168424	4870
	200	162922	4561
	201	156820	4137
	202	149036	3752
	203	141944	4014
	204	136188	4313
	205	131737	4874
	206	130854	5129
	207	130079	4825
	208	128665	5581
	209	127178	5162
	210	124556	5243
	211	119530	4971
	212	114304	6232
	213	109009	7979
	214	104389	11748
	215	101575	19100
	216	98651	30851
	217	97559	27045
	218	96562	30669
	219	96313	39525
	220	94363	52203
	221	90985	71876
	222	87987	99643
	223	84331	141203
	224	80136	204908
	225	77823	301113
	226	75227	411303
	227	74661	460912
	228	73390	284582
	229	73459	70395
	230	71864	15678
	231	70210	14088
	232	67746	12702
	233	64506	12277
	234	62093	11738
	235	59604	10962
	236	57600	8734
	237	56247	7257
	238	56278	6945
	239	55606	6854
	240	54808	6706
	241	53741	6651
	242	51947	6900
	243	50065	7292
	244	47285	7036
	245	46333	6990
	246	44697	5486
	247	43350	5197
	248	42764	5077
	249	42140	4185
	250	41687	2734
	251	40581	3353
	252	39786	3487
	253	38165	3639
	254	36451	3096
	255	35526	3083
	256	34091	2868
	257	33016	2634
	258	32129	2037
	259	32068	1266
	260	31444	987
	261	31055	1061
	262	30425	1025
	263	29201	931
	264	28090	804
	265	26984	756
	266	26251	653
	267	25259	563
	268	24380	585
	269	24231	543
	270	23765	496
	271	23226	487
	272	22623	490
	273	22038	406
	274	21530	338
	275	20624	327
	276	19772	291
	277	19337	271
	278	18633	254
	279	18336	219
	280	17574	181
	281	17649	209
	282	16756	189
	283	16344	200
	284	16097	167
	285	15491	160
	286	14848	152
	287	14474	138
	288	13994	132
	289	13697	111
	290	13182	91
	291	13203	105
	292	12632	91
	293	12508	92
	294	12152	89
	295	11549	89
	296	11258	88
	297	10716	66
	298	10517	71
	299	10024	89
	300	9915	124
	301	9678	86
	302	9553	79
	303	9147	62
	304	8961	56
	305	8715	64
	306	8555	62
	307	8197	73
	308	8114	71
	309	7881	46
	310	7774	62
	311	7755	53
	312	7573	54
	313	6784	64
	314	6499	31
	315	6893	36
	316	6573	42
	317	5570	34
	318	5217	30
	319	5095	22
	320	4953	25
	321	4888	25
	322	4669	28
	323	4672	31
	324	4495	40
	325	4281	26
	326	4242	25
	327	4218	25
	328	4008	12
	329	3865	33
	330	3720	32
	331	3760	31
	332	3571	25
	333	3469	17
	334	3421	14
	335	3318	14
	336	3194	20
	337	3060	4
	338	3031	19
	339	2941	6
	340	2842	7
	341	2804	14
	342	2624	4
	343	2569	7
	344	2560	8
	345	2417	6
	346	2390	8
	347	2303	6
	348	2231	2
	349	2193	3
	350	2091	3
	351	2005	1
	352	1964	5
	353	1862	1
	354	1839	0
	355	1807	4
	356	1764	2
	357	1684	3
	358	1630	1
	359	1623	0
	360	1627	5
	361	1484	1
	362	1403	1
	363	1399	0
	364	1400	2
	365	1351	0
	366	1305	1
	367	1210	0
	368	1217	3
	369	1146	0
	370	1106	0
	371	1086	0
	372	1112	0
	373	1054	0
	374	968	0
	375	1018	0
	376	916	0
	377	889	0
	378	866	0
	379	783	1
	380	763	1
	381	783	2
	382	729	0
	383	657	1
	388	0	1
	391	0	1
	396	0	2
	398	0	1
	413	0	1
	414	0	1
	428	0	1
	433	0	1
	481	0	1
	507	0	1
	508	0	3
	509	0	1
	510	0	1
	513	0	1
	516	0	1
	518	0	1
	523	0	1
	527	0	1
	550	0	1
	562	0	1
	608	0	1
	613	0	1
	616	0	1
	625	0	1
	634	0	1
	647	0	1
	648	0	1
	654	0	1
	680	0	1
	710	0	1
	736	0	1

## Sheet: BM-lInserteSize
Insert Size Metrics Nail paper
	BM insert size	All_Reads.fr_count	Nail fr count
	insert_size	P1-BM	P1-Nail
	1	0	0
	2	396	616
	3	445	546
	4	426	613
	5	470	565
	6	507	644
	7	522	630
	8	531	659
	9	529	675
	10	621	685
	11	604	687
	12	578	705
	13	608	878
	14	691	886
	15	713	1022
	16	748	1044
	17	790	1133
	18	883	1355
	19	6627	28368
	20	8233	30492
	21	6395	20277
	22	4124	11641
	23	3204	7568
	24	2929	6700
	25	2964	5958
	26	3210	6341
	27	3395	6376
	28	3447	6711
	29	4026	8966
	30	3605	7773
	31	3871	8577
	32	4352	9918
	33	4296	9294
	34	4493	9720
	35	4689	12114
	36	5028	12951
	37	5451	14690
	38	5394	15314
	39	6098	17132
	40	5832	16659
	41	6084	16639
	42	6320	17792
	43	6647	18728
	44	7118	21150
	45	6816	21376
	46	7173	23492
	47	7230	26901
	48	7818	31357
	49	8125	33748
	50	8461	31941
	51	9158	32112
	52	10432	34412
	53	10097	34640
	54	11429	38771
	55	11052	40134
	56	11477	43225
	57	11559	49094
	58	12326	58111
	59	13023	63073
	60	13856	61306
	61	14146	59033
	62	14418	58970
	63	15243	61511
	64	16407	67224
	65	16738	71235
	66	18836	78955
	67	18380	89056
	68	19592	110498
	69	21341	133612
	70	22625	123493
	71	22782	107849
	72	24365	109309
	73	26230	114750
	74	29010	124529
	75	29298	131928
	76	30817	141566
	77	33326	160641
	78	36464	201018
	79	38861	236062
	80	41272	228680
	81	43909	204411
	82	46983	195853
	83	51048	201764
	84	55191	212178
	85	58198	223185
	86	62807	238065
	87	66597	255736
	88	72809	294494
	89	78186	348800
	90	83498	375811
	91	89280	351961
	92	94955	338688
	93	102689	343467
	94	110839	355465
	95	119132	373581
	96	128074	398600
	97	136179	427390
	98	145881	474756
	99	156389	532558
	100	165752	554842
	101	177555	539075
	102	189437	531152
	103	200992	537478
	104	214021	545581
	105	225901	561735
	106	239456	579865
	107	253785	606365
	108	265263	648128
	109	280640	708016
	110	294085	748712
	111	307586	734853
	112	323381	703720
	113	338369	692439
	114	354234	692525
	115	368945	698197
	116	382623	704009
	117	395725	717663
	118	407830	742876
	119	421386	775994
	120	433551	787236
	121	444562	771233
	122	458858	745813
	123	472002	734346
	124	482311	727521
	125	491782	721642
	126	502348	716277
	127	511140	719208
	128	518541	720146
	129	525414	723325
	130	531738	719296
	131	536859	705620
	132	544169	695936
	133	551618	691394
	134	556706	685439
	135	561775	677940
	136	564103	672815
	137	566801	669904
	138	571595	671398
	139	569126	664836
	140	571454	651401
	141	572116	625676
	142	568865	604007
	143	573839	597287
	144	572989	595126
	145	573423	594028
	146	573071	590276
	147	571338	581302
	148	568927	568180
	149	565375	551035
	150	560661	534414
	151	556915	513279
	152	553879	496956
	153	550361	487876
	154	548160	484431
	155	544612	485524
	156	542345	487320
	157	538024	485915
	158	533738	476896
	159	529837	464273
	160	523323	445976
	161	517621	425337
	162	511886	409347
	163	506522	400286
	164	503628	394758
	165	500183	396472
	166	495906	394796
	167	491788	392438
	168	487480	386041
	169	481899	373508
	170	473422	356086
	171	468112	340051
	172	460824	324405
	173	454683	314748
	174	450019	308100
	175	445367	307767
	176	441274	305045
	177	436730	304214
	178	431679	300483
	179	428182	291969
	180	420572	279428
	181	415401	265903
	182	404928	252544
	183	399053	241920
	184	395117	235187
	185	389652	232146
	186	386199	230515
	187	381757	228804
	188	377596	228673
	189	373209	222763
	190	367057	214727
	191	361755	204928
	192	352340	194877
	193	347120	185251
	194	340643	178678
	195	336200	174903
	196	332563	173932
	197	330016	171850
	198	325648	171096
	199	322375	168424
	200	317150	162922
	201	311163	156820
	202	304089	149036
	203	298660	141944
	204	293435	136188
	205	287952	131737
	206	283790	130854
	207	280853	130079
	208	276852	128665
	209	275461	127178
	210	271808	124556
	211	265714	119530
	212	260589	114304
	213	255197	109009
	214	250797	104389
	215	245266	101575
	216	241031	98651
	217	238039	97559
	218	235193	96562
	219	233190	96313
	220	229557	94363
	221	225680	90985
	222	221856	87987
	223	216823	84331
	224	211986	80136
	225	208136	77823
	226	204032	75227
	227	200960	74661
	228	198275	73390
	229	196480	73459
	230	194579	71864
	231	190016	70210
	232	186512	67746
	233	182639	64506
	234	178322	62093
	235	175039	59604
	236	170942	57600
	237	168280	56247
	238	165851	56278
	239	163770	55606
	240	161834	54808
	241	160010	53741
	242	156412	51947
	243	153273	50065
	244	149737	47285
	245	146924	46333
	246	143816	44697
	247	140176	43350
	248	137549	42764
	249	135860	42140
	250	135069	41687
	251	133143	40581
	252	131096	39786
	253	128997	38165
	254	125855	36451
	255	122746	35526
	256	119640	34091
	257	117477	33016
	258	114772	32129
	259	112913	32068
	260	111342	31444
	261	109923	31055
	262	108700	30425
	263	107508	29201
	264	104191	28090
	265	101524	26984
	266	99699	26251
	267	96829	25259
	268	95230	24380
	269	93648	24231
	270	91768	23765
	271	91791	23226
	272	89527	22623
	273	88058	22038
	274	85676	21530
	275	84455	20624
	276	81529	19772
	277	80016	19337
	278	78039	18633
	279	76435	18336
	280	75348	17574
	281	74056	17649
	282	73195	16756
	283	71723	16344
	284	70369	16097
	285	69052	15491
	286	67494	14848
	287	65068	14474
	288	64598	13994
	289	62292	13697
	290	61384	13182
	291	60742	13203
	292	59101	12632
	293	58719	12508
	294	57472	12152
	295	55874	11549
	296	54688	11258
	297	53242	10716
	298	52036	10517
	299	50670	10024
	300	49561	9915
	301	48875	9678
	302	48048	9553
	303	47015	9147
	304	45926	8961
	305	44911	8715
	306	43919	8555
	307	43293	8197
	308	41603	8114
	309	40870	7881
	310	39986	7774
	311	38819	7755
	312	38514	7573
	313	37814	6784
	314	36860	6499
	315	36315	6893
	316	35318	6573
	317	34552	5570
	318	33642	5217
	319	33039	5095
	320	31953	4953
	321	31107	4888
	322	30567	4669
	323	29970	4672
	324	29695	4495
	325	28864	4281
	326	28445	4242
	327	27649	4218
	328	26916	4008
	329	26168	3865
	330	25137	3720
	331	24817	3760
	332	24315	3571
	333	23895	3469
	334	23619	3421
	335	22722	3318
	336	22132	3194
	337	21876	3060
	338	21333	3031
	339	20702	2941
	340	20416	2842
	341	19509	2804
	342	19144	2624
	343	18614	2569
	344	18315	2560
	345	17946	2417
	346	17694	2390
	347	17059	2303
	348	16663	2231
	349	16253	2193
	350	15971	2091
	351	15170	2005
	352	14930	1964
	353	14586	1862
	354	14510	1839
	355	14098	1807
	356	13743	1764
	357	13343	1684
	358	13181	1630
	359	12937	1623
	360	12280	1627
	361	12113	1484
	362	11948	1403
	363	11486	1399
	364	11375	1400
	365	10984	1351
	366	10600	1305
	367	10431	1210
	368	10264	1217
	369	9776	1146
	370	9682	1106
	371	9683	1086
	372	9323	1112
	373	8951	1054
	374	8791	968
	375	8426	1018
	376	8296	916
	377	8069	889
	378	8019	866
	379	7869	783
	380	7414	763
	381	7316	783
	382	7199	729
	383	6981	657
	384	7010
	385	6752
	386	6439
	387	6335
	388	6236
	389	6174
	390	5876
	391	5786
	392	5526
	393	5394
	394	5413
	395	5154
	396	5126
	397	4830
	398	4826
	399	4678
	400	4690
	401	4598
	402	4511
	403	4405
	404	4109
	405	4085
	406	3966
	407	4075
	408	3584
	409	3395
	410	3315
	411	3457
	412	3196
	413	2968
	414	2895
	415	2923
	416	2671
	417	2655
	418	2621
	419	2509
	420	2452
	421	2350
	422	2257
	423	2202
	424	2145
	425	2118
	426	2030
	427	1945
	428	1935
	429	1864
	430	1777
	431	1793
	432	1800
	433	1712
	434	1695
	435	1570
	436	1601
	437	1445
	438	1486
	439	1491
	440	1364
	441	1448
	442	1314
	443	1289
	444	1257
	445	1224
	446	1133
	447	1201
	448	1146
	449	1122
	450	1075
	451	1057
	452	1023
	453	1010
	454	942
	455	908
	456	849
	457	857
	458	840
	459	816
	460	841
	461	829
	462	804
	463	719
	464	707
	465	675
	466	700
	467	694
	468	716
	469	627
	470	616
	471	613
	472	572
	473	557
	474	527
	475	504
	476	502
	477	531
	478	435
	479	450
	480	425
	481	439
	482	427
	483	445
	484	417
	485	416
	486	372
	487	369
	488	394
	489	368
	490	364
	491	341
	492	363
	493	312
	494	318

## Sheet: InsertSizesForRevisionsMay2018
New Insert Size Graphs for Revisions May 30,2018
		P2-PB	P2-Nail	P3-BM	P3-Nail	P4-PB	P4-Nail	P5-PB	P5-Nail
	1	0	0	0	0	0	0	0	0
	2	256	124	446	471	202	490	110	106
	3	266	118	452	571	205	554	103	106
	4	268	150	522	601	229	651	89	130
	5	323	211	514	643	254	659	109	127
	6	326	183	526	629	263	545	109	135
	7	318	209	583	753	218	684	132	136
	8	331	289	566	974	273	946	87	153
	9	338	572	651	1980	279	2039	126	210
	10	321	740	636	2722	290	2906	140	276
	11	320	795	675	3279	293	3136	112	339
	12	359	747	634	3575	288	3418	118	403
	13	381	755	786	3460	323	3504	167	560
	14	450	733	786	3405	379	3692	176	641
	15	454	599	874	3054	418	3357	181	681
	16	516	551	929	2711	448	2648	238	781
	17	687	671	1048	2474	525	2353	317	840
	18	1001	927	1150	2395	814	2291	541	963
	19	8786	797402	3282	139226	7263	41517	5297	11772
	20	10612	606352	2828	90198	9027	27651	6708	15417
	21	9202	275550	2210	39765	8093	13332	6030	10580
	22	7325	100704	1961	16654	6447	6819	4606	6149
	23	6890	33368	1945	8017	6022	4456	4361	3947
	24	9088	15959	1956	5265	8015	4053	5605	3330
	25	9464	13903	2053	4882	8324	3904	5765	3343
	26	9865	11453	2069	4689	8773	4008	6017	4000
	27	10121	7429	1969	4182	9031	3712	6259	3894
	28	11140	5702	2194	4446	9540	4007	6628	4011
	29	13474	5937	2419	4868	11921	4396	8345	4756
	30	13660	5224	2252	4060	12216	3803	8535	4241
	31	14548	5462	2450	4340	12886	4051	9115	4402
	32	15513	6179	2560	4986	13622	4651	9491	5473
	33	16027	6361	2500	4959	14295	4627	9847	4923
	34	18204	6799	2579	5142	16112	4992	11167	5148
	35	20448	7495	3674	7083	17664	6017	12415	6166
	36	20728	8442	3905	7981	18227	6659	13094	6488
	37	21830	10461	4521	10705	19238	8377	13699	7230
	38	23188	11970	4642	12213	20507	9333	14560	7370
	39	25854	13673	5098	13312	22411	10460	15899	8552
	40	26531	13458	5452	12679	23149	10610	16608	8597
	41	27838	13289	5887	12863	24666	10477	17127	8948
	42	28911	15202	6517	16142	25146	13676	17769	9881
	43	30152	17268	6987	18947	27005	15646	18314	10756
	44	32438	20385	7770	22567	28368	18350	19702	12962
	45	32645	23893	8173	26487	28986	20697	19854	13362
	46	33790	29925	8912	33470	29763	24781	20725	14655
	47	35667	38894	9750	44995	30856	32591	21729	15754
	48	36957	53588	10771	64436	32162	46018	22452	18500
	49	38362	61380	11605	71020	34077	51975	23152	20892
	50	39148	53419	12454	58103	34592	45680	23897	21442
	51	40457	48950	13323	53501	35601	43200	24942	23219
	52	42058	51515	14876	54979	36654	45811	26047	26481
	53	43304	55795	15932	60743	38199	50716	26524	29155
	54	45692	63813	18526	70264	39978	59719	27941	33575
	55	46238	73419	20161	82086	40285	68641	28753	36481
	56	47027	88660	21239	101562	41501	82747	29220	41212
	57	48751	114862	23303	134337	42157	108608	30526	49113
	58	49557	156110	25143	186583	43609	149607	31540	59531
	59	51322	176495	27354	209766	45268	173360	32635	68292
	60	53075	158058	29642	182750	46431	158592	33509	71931
	61	54623	134791	31811	150508	47836	134853	35091	71287
	62	55741	131718	34600	145960	47545	132050	35431	74740
	63	57204	138175	37223	154423	49566	139062	37120	81798
	64	59233	151733	40034	170936	51223	153745	38591	89798
	65	60668	169753	42852	190694	52309	170550	40248	100926
	66	62345	196356	46167	221778	54008	198871	41128	115009
	67	63566	241814	48952	278327	55328	244484	42967	132006
	68	65337	336379	53389	387054	56545	338707	44267	164646
	69	68436	438932	58207	490304	58475	430804	46559	202857
	70	70814	365990	61007	397611	60644	358011	48291	193734
	71	71833	256511	65526	277909	61408	263010	50355	169354
	72	73175	234944	70455	255613	62855	246138	51728	170700
	73	76854	239294	74937	260716	65095	249540	53893	179962
	74	79577	251474	80816	275105	67606	265894	56865	195406
	75	81353	270248	85313	300074	69699	290085	59108	209166
	76	83490	300874	90706	328476	70402	316562	62224	227429
	77	87002	360022	96527	398166	73641	378631	64614	258444
	78	91045	496971	102076	548500	76322	512974	67934	318937
	79	93014	618684	109141	678382	79109	626518	71547	378843
	80	96392	553794	115443	596569	81124	561938	74977	370709
	81	99737	404295	120147	428426	83920	424881	78571	326586
	82	104187	329113	126646	346697	86886	354250	82502	306193
	83	108753	313319	132806	331203	90695	339334	87246	307089
	84	114003	315930	140581	333702	94998	340429	91590	316789
	85	118044	321724	146684	343912	97927	351979	96382	330591
	86	123965	339804	154164	366501	102806	371621	101378	351447
	87	128684	369911	160838	400594	107073	405282	107772	378820
	88	134390	445373	168510	487909	111691	481304	113044	426899
	89	141341	568670	175339	619714	116753	608216	120054	509948
	90	148262	608412	182307	651523	121975	637373	126772	551834
	91	155720	496791	189372	525162	128596	524740	133372	508131
	92	163120	413268	196182	437935	134176	438703	141789	472193
	93	170822	379554	204411	401460	141148	404952	148493	459550
	94	180598	372382	210133	392710	148025	395384	156879	459614
	95	189733	376532	217692	401230	154288	401856	166332	472549
	96	198724	396709	224096	421807	163081	421431	174622	492917
	97	207278	431438	230718	462504	171135	449713	183638	521308
	98	217484	500163	236921	532326	178386	504135	192944	569975
	99	230213	574512	244230	608528	187826	569835	203337	633874
	100	240869	584877	250597	609428	196846	575766	212241	656740
	101	254099	517820	256928	536013	206518	519313	223238	635428
	102	265257	457101	264590	476781	216940	473651	233111	618996
	103	279117	432281	270166	452260	226630	451105	246242	610762
	104	293351	416429	276391	439049	238133	438862	257164	604607
	105	305225	412509	282387	437703	249647	433717	268527	607733
	106	319867	417223	287683	446905	261019	442381	280202	620380
	107	334880	435952	293102	469223	271009	461050	291340	642004
	108	350506	476125	300482	513542	282755	499680	301387	682490
	109	363613	539141	303438	579824	294261	557196	312097	745189
	110	379388	581096	309795	611052	306710	596294	323563	796749
	111	394402	543456	313915	568566	314481	557699	334029	789698
	112	407629	469617	318673	495038	328646	493812	344667	746114
	113	422685	430928	323798	456492	339327	461829	356973	720203
	114	438394	413636	327970	440483	352617	446910	367236	709558
	115	454174	404632	330021	434988	364965	439745	377637	702045
	116	469415	403128	337085	436451	374920	441799	387866	703259
	117	482646	410148	340442	446457	383422	452445	396723	719467
	118	495989	433035	343615	469935	394406	475172	404136	745438
	119	507025	470008	346991	507332	404488	512580	412571	794226
	120	520301	482699	351435	517830	413128	525985	420111	823738
	121	531695	456691	353028	489139	423217	501064	427405	813296
	122	546412	416668	357369	447892	432839	462090	433294	785012
	123	556583	392695	358712	417725	441646	437261	442069	759253
	124	569840	378465	364222	406360	449792	422987	447759	744204
	125	579588	366181	364389	397515	456842	414558	454190	730870
	126	590348	360540	368636	397538	462948	412724	459711	721785
	127	599868	360916	368106	398882	469564	413066	463475	721900
	128	606680	364917	372446	404776	475553	419057	464783	727897
	129	614299	370594	372540	409893	477965	429066	468804	739560
	130	618602	373684	374300	407990	482428	431065	469536	752323
	131	622621	365658	377149	396595	486461	427813	471664	760687
	132	630626	355909	377536	388290	492860	422058	474363	765947
	133	636712	346779	378609	379665	497149	414548	476131	758472
	134	642774	337034	381005	372997	501289	404980	477330	743311
	135	647515	330105	379343	368288	502138	397848	478691	725067
	136	651350	323850	379691	367687	503995	394138	481921	709495
	137	653514	325515	382124	370928	505036	397135	481357	706840
	138	655935	330755	384131	378632	507832	402956	478758	711451
	139	656133	334856	383601	379038	507884	409854	478367	719136
	140	654386	330440	383651	372258	505872	408794	474851	718052
	141	654374	319046	384776	356646	505086	394855	472020	707809
	142	653842	302644	383933	337452	503049	385078	471047	698046
	143	654268	295455	385532	329019	503612	377775	469774	688541
	144	656971	292771	385429	331053	504493	377124	468998	682779
	145	654690	288807	383976	331435	503275	373199	468558	673045
	146	653541	282417	383906	328830	501969	368669	464690	660286
	147	653626	278942	383983	324292	503023	366606	462997	645415
	148	650579	273851	383230	317594	498312	359185	461615	626869
	149	648452	267830	383473	311756	494684	353449	455582	613818
	150	642013	258704	381199	301565	490696	345870	452330	605881
	151	636414	250769	380966	291741	485894	338790	445090	594921
	152	629723	243356	380590	281872	482115	331618	442088	587795
	153	628844	238413	380772	275111	478672	329159	438081	580935
	154	625855	234097	381498	274024	477243	326539	436745	576314
	155	623702	233186	378553	273669	478265	327673	433383	569800
	156	619217	233147	376741	276384	472205	326549	431099	559179
	157	617174	234089	373934	275635	467389	323197	428718	548840
	158	612108	230850	375446	274197	466177	322331	423889	533865
	159	605225	223722	371746	268064	460510	316161	418586	519711
	160	597162	217362	370829	258700	453594	308892	412609	504824
	161	591637	208974	370706	248647	448314	299151	407695	492345
	162	582658	202608	369514	238491	443059	291082	403574	481500
	163	579398	198258	368838	234442	437086	285806	398382	473807
	164	573710	195226	366091	232299	435230	284234	394928	465974
	165	569694	192994	366710	230758	432741	284378	391413	459767
	166	565374	191074	363459	231255	428823	283276	390171	452374
	167	560319	190738	359507	230270	425214	282157	384319	445672
	168	556373	187575	358679	226876	420388	279034	382132	427859
	169	546961	179867	357316	220689	414496	270825	377282	412049
	170	541090	174145	354997	212763	410256	263326	370979	398169
	171	533188	166401	352577	202909	403177	255422	365008	383424
	172	524600	160094	351379	196485	396374	248415	359159	371592
	173	516569	154502	350092	190103	391714	243323	355276	364488
	174	513586	153324	345468	187484	385631	239863	350417	358633
	175	510003	149545	345177	185224	382775	237487	349040	352573
	176	506737	148473	344918	185142	381177	237263	343577	345595
	177	500242	147326	340799	185382	377281	236277	342597	338416
	178	494636	144809	339886	182434	373440	232505	336896	325036
	179	488667	139611	336155	178631	368212	228287	334415	312783
	180	480156	135603	335418	172792	361731	220568	330252	299337
	181	474903	129121	331821	164094	356151	213977	324602	287599
	182	465173	123993	329520	157672	348298	208804	318835	276971
	183	457698	120866	329563	152040	342696	203617	312121	267391
	184	449924	116872	324314	148849	337873	198617	308389	263052
	185	446391	114294	322438	145694	333238	196543	304531	256193
	186	442187	112817	319455	145969	330249	194438	301730	252738
	187	436828	112054	318158	144796	329448	193848	299732	246889
	188	432881	111236	315158	144026	323350	190540	297102	238906
	189	427552	108708	313397	140333	317736	188910	292845	229563
	190	421157	104021	310871	136825	314084	184280	288867	219035
	191	414372	99796	307155	130814	309147	178270	283713	210617
	192	407388	95415	305158	126730	303639	172747	279732	202354
	193	400312	90674	302255	122106	297712	168393	274836	194828
	194	392880	88610	300199	118323	292756	162446	269174	189582
	195	388711	85905	296754	116412	287283	159808	265848	185199
	196	382436	84908	294498	114228	283971	157134	264137	180638
	197	380400	83277	292388	114446	281201	156593	262105	177455
	198	375757	82674	289267	113745	279123	155822	257412	172252
	199	371532	81243	288133	111952	276146	153455	254473	167389
	200	365839	78509	282760	109299	270788	151137	250675	160557
	201	359393	74869	282297	105332	266114	146656	247636	153061
	202	353375	72080	279182	100774	261385	142556	242607	147752
	203	347015	69342	276643	99063	255452	137707	237830	140547
	204	338082	67265	274097	95418	252065	134341	233059	136727
	205	332837	64869	270674	92164	247192	130775	228651	134643
	206	329353	63529	268515	91868	243363	129856	225923	130810
	207	325384	62133	265912	91029	240651	126931	224094	128130
	208	321555	61672	264242	90843	237234	126464	222606	124525
	209	319644	60107	262103	89846	236222	125663	220843	120944
	210	315199	59422	258927	87690	232052	124504	218077	116459
	211	309446	57261	257185	85920	227539	120916	213938	111640
	212	302515	55240	252942	82676	222902	116821	209750	107130
	213	296684	52556	252490	79532	218828	114102	204756	103086
	214	290648	50709	249824	77318	213495	110894	200807	99614
	215	284264	49109	246260	74233	209106	107816	196734	97053
	216	280612	47453	244030	73647	206601	106640	194430	94758
	217	277730	47868	240705	73400	203558	105012	192617	92774
	218	274081	47040	239622	73748	201081	104480	190010	90181
	219	271801	46155	237119	72654	199185	102805	188793	88822
	220	268531	44706	235150	72302	196876	101166	186385	86323
	221	264369	44173	231451	69557	193199	99519	183808	82682
	222	259474	42090	227437	67163	189903	97683	180305	79193
	223	253467	40398	226198	64877	185525	93817	176863	75932
	224	246944	38879	223846	62806	181196	91495	172326	72670
	225	242610	38126	222436	61286	177327	89086	168952	70768
	226	237955	36729	218650	60236	173678	87922	165231	69924
	227	234683	35106	217774	59989	172128	86630	163156	67559
	228	233694	35329	215344	59371	169837	85983	161754	66813
	229	230009	35253	213396	59114	168118	84668	158281	65400
	230	227493	34135	209799	58052	165965	83033	159087	63360
	231	223537	33230	206645	56693	162743	81131	157169	61446
	232	219341	31580	205979	55087	159731	79708	153113	58761
	233	214163	30979	202489	53889	156621	77093	149964	57623
	234	209897	29411	201183	52059	152590	75268	146910	54951
	235	205045	29123	198460	50743	149838	73090	143582	52901
	236	200254	28241	196015	49202	146100	71696	140743	52093
	237	196973	27724	195583	49365	145266	71210	137544	50715
	238	195084	26957	191082	48692	142289	70213	135979	49835
	239	193177	26786	188446	48293	140377	70606	134877	49026
	240	190388	26447	186684	47321	138808	67685	134445	47780
	241	187478	25930	186008	46802	136424	66930	131932	46207
	242	186160	25128	182885	45594	134109	66161	129106	44323
	243	180192	23585	180322	44047	132523	63710	127716	43159
	244	176228	22946	178613	42827	128318	62918	124225	41468
	245	173183	22297	176458	41192	126598	60944	121347	40480
	246	168380	21428	175015	40361	122497	60168	118443	38862
	247	165106	20878	172109	39981	120234	58534	115488	38118
	248	163242	20616	170349	39341	118407	57787	113364	37664
	249	160586	20596	168028	39597	117132	57148	113922	36599
	250	159976	20151	167014	38851	116541	56541	111561	35715
	251	157410	19333	163343	38395	114769	55755	110496	35367
	252	155003	19138	163491	37190	113372	54391	108986	34280
	253	152611	18253	159881	35939	109435	52635	107703	32661
	254	149324	17668	158132	35564	108262	51365	104143	31431
	255	144758	17035	156272	34385	104442	49404	101588	30550
	256	141003	16396	154108	33873	102909	48815	99509	29624
	257	137407	16102	152979	32848	99773	49092	97047	29105
	258	136015	15801	150702	32562	99571	47618	95798	28160
	259	134062	15657	148129	32256	96945	46890	93756	27754
	260	132563	15466	146339	31926	96421	45784	93417	27361
	261	131028	14904	145486	31226	95473	45243	92221	26976
	262	129408	14434	143005	30154	93308	44290	90654	26028
	263	127932	13835	141160	29943	92191	43897	89913	24915
	264	124950	13629	138451	28569	90596	41879	86744	24501
	265	120662	12703	136079	27919	87605	40925	84675	23520
	266	117462	12482	135604	27674	85334	40389	83927	22833
	267	114575	12292	133187	26904	83460	39814	80522	22348
	268	112677	12031	131866	26419	81510	39324	79397	21883
	269	110799	11991	130834	25991	80133	38199	77394	21508
	270	109814	11484	128610	25975	80110	38161	77528	20630
	271	108541	11307	127999	25040	78783	37249	76522	20236
	272	106888	10928	124890	24562	77452	36293	75541	20305
	273	104488	10581	124602	24410	75804	35659	73399	18955
	274	102956	10124	121737	23886	74696	34886	72561	18568
	275	100248	9836	120006	23561	72358	33753	70952	17972
	276	97483	9579	119425	22715	71169	33516	68665	17293
	277	94916	9192	116684	22119	68964	32346	67179	17047
	278	92134	9215	116106	21486	67648	31490	64542	16668
	279	91480	8843	114467	21247	66439	31942	63965	16272
	280	89804	8616	113142	20861	65341	30733	63158	15812
	281	88711	8537	111144	19925	64879	30073	62716	15364
	282	87974	8007	109850	19941	63603	29164	61991	15201
	283	86346	8040	107776	18978	62914	29151	60611	14717
	284	84061	7645	106220	19054	61257	28312	59004	14032
	285	82319	7542	105050	19217	60206	28031	58231	13916
	286	80396	7251	103049	18328	58881	27038	56756	13557
	287	77914	7091	102038	17736	57719	26702	55281	13071
	288	76711	6831	99969	17572	55691	26264	53282	12655
	289	74944	6533	99989	17026	54050	25621	52274	12341
	290	72859	6272	97052	16476	53436	24716	51164	12045
	291	73193	6292	97344	16195	52709	24641	50714	11735
	292	71344	5933	95554	16104	52157	23676	50294	11904
	293	70798	5940	93664	15868	51848	23663	49453	11073
	294	68885	5564	92263	15221	50016	23068	48671	10925
	295	67480	5475	91257	15492	49168	22878	47869	10536
	296	65747	5445	89660	14690	47930	22521	45987	10351
	297	64113	5231	88994	14235	46477	22526	44617	9846
	298	62879	5190	87041	14185	45260	21693	43772	9511
	299	60395	4986	86423	13862	44443	20925	42573	9403
	300	59155	4804	85127	13428	43554	20681	41814	9434
	301	58751	4627	84799	13383	42925	20362	40893	8954
	302	58203	4569	81992	13114	42542	19526	40074	8980
	303	57426	4371	82088	12700	41786	19353	39758	8745
	304	56039	4216	80770	12581	41084	18786	39249	8342
	305	54989	3953	79601	12539	40367	18731	38370	8223
	306	53568	3973	78306	12029	39357	18232	37286	8162
	307	51851	3891	77486	11885	38022	17947	36278	7905
	308	50348	3777	75476	11543	37214	17269	35194	7554
	309	49008	3754	74507	11446	36167	17157	34148	7175
	310	48067	3656	72685	10940	34984	16860	33196	7046
	311	47548	3581	72428	10884	34571	16356	33129	7178
	312	46339	3472	71557	10572	33945	15952	32787	6654
	313	45926	3225	70794	10372	33615	15791	32231	6495
	314	45564	3239	68883	9926	32880	15491	31620	6129
	315	43979	3428	68243	10043	32499	15069	30941	6144
	316	42735	2880	67271	9837	32008	14778	30448	5841
	317	42079	2730	66437	9688	30874	14556	29182	5651
	318	40906	2686	64239	9429	30134	14296	28467	5354
	319	39546	2576	63474	9155	29239	13761	27787	5361
	320	38354	2436	62460	8982	29012	13499	26982	5129
	321	37881	2341	61725	8687	27765	13309	26288	5085
	322	37571	2392	61240	8611	27528	13001	26084	4874
	323	36661	2211	60550	8358	26780	12767	25425	4690
	324	35770	2196	60035	8177	26773	12469	24963	4733
	325	35323	2237	58573	8195	26050	12238	24426	4541
	326	34888	2056	57713	7902	25735	11994	24240	4423
	327	33415	2037	56635	7975	24768	11807	23152	4272
	328	32791	2021	55547	7617	24070	11552	22817	4121
	329	31698	1963	55019	7432	23357	11347	22181	3999
	330	30869	1815	54213	7442	22957	11080	21367	3964
	331	29959	1787	53299	7230	22299	10725	20777	3773
	332	29400	1784	52220	7033	22083	10688	20470	3843
	333	29047	1565	51615	6920	21719	10379	20275	3640
	334	28506	1598	51473	6738	21346	10086	19771	3595
	335	27985	1532	49846	6744	20816	10029	19339	3442
	336	27510	1538	49672	6377	20428	9508	19121	3325
	337	26665	1535	48594	6533	19959	9468	18702	3225
	338	26122	1445	47487	6271	19546	9552	18018	3063
	339	25051	1431	46744	6304	19282	9223	17603	3001
	340	24915	1406	46329	6157	18339	8813	17060	2769
	341	23847	1311	45062	5944	17980	8592	16302	2890
	342	23403	1323	44952	5814	17419	8520	15857	2812
	343	22782	1214	44220	5681	17346	8414	15786	2680
	344	22759	1205	43334	6344	16559	7954	15309	2606
	345	22108	1164	43077	5335	16473	7837	15419	2645
	346	21790	1125	42005	4741	16289	7585	15024	2473
	347	20928	1099	41257	4769	15864	7546	14477	2369
	348	20564	1098	41099	4809	15457	7550	13996	2398
	349	20226	1080	40211	4498	15053	7162	13517	2175
	350	19367	1036	39558	4586	14481	7303	13537	2263
	351	18802	1007	38341	4424	14049	6996	12955	2150
	352	18365	965	37707	4267	13746	6825	12489	2077
	353	17797	879	37817	3966	13428	6832	12432	2063
	354	17141	863	37055	3939	13327	6584	12150	1915
	355	16933	900	36032	4020	13017	6203	11685	1880
	356	16905	815	35537	3919	12834	6039	11468	1850
	357	16497	840	35256	3812	12526	5918	11427	1761
	358	15996	771	34560	3883	12065	5863	11119	1720
	359	15605	779	33713	3647	11966	5917	10758	1714
	360	15048	736	33217	3558	11453	5594	10480	1576
	361	14943	735	32390	3535	11174	5551	10255	1616
	362	14404	673	32057	3444	10802	5290	10033	1429
	363	13978	633	31527	3398	10592	5261	9597	1474
	364	13569	639	31137	3341	10514	5142	9391	1389
	365	13254	663	30476	2981	10104	5137	9350	1343
	366	12952	574	30194	3241	9965	4919	9000	1351
	367	12696	606	28976	3007	9719	4857	8851	1396
	368	12660	607	29106	2843	9648	4838	8743	1278
	369	12012	573	28828	2895	9100	4651	8478	1196
	370	11974	545	28107	2781	8971	4527	8136	1185
	371	11382	477	27677	2927	8793	4401	7805	1133
	372	11110	509	27297	2846	8513	4250	7679	1148
	373	10716	526	27140	2721	8274	4765	7408	1090
	374	10439	434	26517	2560	8136	3905	7313	1057
	375	10276	474	26117	2645	7838	3309	7050	1029
	376	10000	468	25480	2473	7802	3335	6968	998
	377	9720	432	25059	2441	7824	3318	6819	935
	378	9620	420	24511	2360	7553	3261	6576	963
	379	9372	398	24032	2345	7534	3231	6662	802
	380	8945	347	23818	2361	6965	3183	6229	826
	381	8739	358	23549	2198	6875	3022	6142	791
	382	8495	394	22911	2133	6664	2885	5866	819
	383	8253	334	22384	2122	6492	2893	5835	776
	384	7926	312	22187	1969	6266	2861	5598	788
	385	7934	362	21704	2048	6204	2609	5444	709
	386	7597	292	21208	2009	5915	2563	5349	658
	387	7255	300	21027	1947	5873	2643	5287	664
	388	7223	298	20670	1889	5872	2681	5124	614
	389	7020	299	20227	1865	5667	2392	5036	642
	390	7010	282	19805	1772	5499	2504	4617	660
	391	6687	267	19447	1818	5488	2465	4559	614
	392	6439	275	19198	1763	5297	2266	4566	648
	393	6300	260	19059	1707	5029	2190	4386
	394	6148		18655	1517	4941	2029	4272
	395	5976		17980	1616	4757	2125	4107
	396	5858		17985	1582	4724	2051	4131
	397	5599		17575	1511	4516	2030	3939
	398	5507		17615	1461	4594	1880	3878
	399	5312		16713	1419	4440	1795	3778
	400	5310		16900	1393	4416	1813	3681
	401	5089		16337	1360	4236	1777	3490
	402	4882		16005	1361	4167	1708	3427
	403	4688		15692	1303	3894	1616	3360
	404	4666		15467	1306	3812	1607	3283
	405	4471		15619	1235	3836	1634	3151
	406	4321		15043	1165	3753	1514	3228
	407	4429		14702	1213	3616	1559	3042
	408	4125		14468	1262	3384	1454	2853
	409	4070		14128	1141	3608	1410	2752
	410	3865		14143	1102	3431	1346	2757
	411	4094		13582	1154	3156	1400	2800
	412	3686		13645	1014	3060	1360	2607
	413	3480		13510	1040	3053	1282	2482
	414	3265		13043	1082	2708	1326	2360
	415	3384		12695	1037	2634	1268	2343
	416	3314		12516	978	2389	1137	2239
	417	2925		12286	969	2515	1162	2302
	418	2828		12043	886	2429	1149	2244
	419	2805		11864	880	2417	1111	2053
	420	2629		11378		2309	1078	2065
	421	2614		11558		2169	1095	2028
	422	2388		11002		2264	1019	1939
	423	2369		10761		2168	1003	1892
	424	2395		10614		2036	910	1745
	425	2293		10565		1983	972	1741
	426	2225		10428		1974	928	1706
	427	2182		10102		1871	954	1581
	428	2056		10064		1819	870	1571
	429	2003		10083		1954	853	1524
	430	1913		9731		1758	817	1488
	431	1926		9630		1609	815	1363
	432	1955		9321		1718	786	1336
	433	1829		9263		1657	781	1348
	434	1771		8900		1646	761	1293
	435	1730		8916		1494	750	1255
	436	1536		8640		1566	746	1180
	437	1562		8478		1449	685	1194
	438	1562		8423		1398	733	1164
	439	1448		8529		1416	656	1148
	440	1442		8301		1223	676	1081
	441	1369		7993		1333	623	1047
	442	1374		7837		1261	641	1083
	443	1394		7528		1297	578	1014
	444	1254		7330		1255	554	961
	445	1294		7180		1187	540	936
	446	1204		6901		1137	514	903
	447	1172		7017		1068	658	883
	448	1091		6837		1067	493	890
	449	1137		6752		1029	581	855
	450	1111		6720		1020	518	869
	451	966		6422		1004	526	763
	452	969		6231		935	484	788
	453	937		6329		895	458	760
	454	947		6059		934	416	721
	455	855		6122		887	428	758
	456	941		5841		816	445	623
	457	822		5657		794	469	667
	458	863		5673		765	418	680
	459	705		5671		772	374	572
	460	760		5436		754	387	629
	461	726		5212		735	376	591
	462	660		5213		696	403	565
	463	661		5232		705	340	552
	464	673		5033		645	368	504
	465	608		4962		719	302	470
	466	643		4936		626	331	476
	467	585		4868		631	308	483
	468	563		4582		577		459
	469	571		4633		547		475
	470	538		4530		558		445
	471	496		4346		527		399
	472	500		4281		533		419
	473	476		4182		520		375
	474	443		4115		495		370
	475	463		3999		480		407
	476	428		3941		445		355
	477	405		3907		468		366
	478	410		3802		448		315
	479	384		3900		474		329
	480	406		3566		417		295
	481	394		3590		441		291
	482	324		3536		388		286
	483	320		3571		397		275
	484	346		3288		376		286
	485	321		3242		392		255
	486	347		3259		385		222
	487	301		3178		346		233
	488	269		3136		310		234
	489	286		3133		321		273
	490	277		2992		335		213
	491	247		2955		312		218
	492	265		2836		310		215
	493	247		2895		285		207
	494	254		2809		287		215
	495	277		2744		294		198
	496	227		2685		251		195
	497	217		2654		277		178
	498	207		2597		236		169
	499	217		2572		228		172
	500	170		2454				141
	501	185		2511				176
	502			2426				168
	503			2474				128
	504			2265				130
	505			2252				149
	506			2163				149
	507			2158				137
	508			2077				138
	509			2079
	510			2068
	511			2167
	512			1842
	513			1655
	514			1750
	515			1751
	516			1484
	517			1469
	518			1420
	519			1382
	520			1329
	521			1214
	522			1275
	523			1211
	524			1262
	525			1207
	526			1122
	527			1115
	528			1108
	529			1074
	530			1084
	531			997
	532			963
	533			944
	534			989
	535			891
	536			936
	537			859
	538			905
	539			768
	540			828
	541			856
	542			767
	543			797
	544			729
	545			711
	546			760
	547			682
	548			676
	549			691
	550			606
	551			654
	552			663
	553			572
	554			567
	555			577
	556			587
	557			544
	558			521
	559			522
	560			481
	561			491
	562			435
	563			463
	564			442
	565			488
	566			459
	567			388
	568			403
	569			396
	570			395
	571			397
	572			377
	573			391
	574			378
	575			365
	576			368
	577			343
	578			333
	579			306
	580			314
	581			319
	582			282
	583			310
	584			301
	585			310
	586			296
	587			247
	588			229
	589			251
	590			274
	591			246
	592			234
	593			222
	594			201
	595			199
	596			187
	597			165
	598			163
	599			191
	600			200
	601			202
	602			166
	603			154
	604			153
	605			138
	606			155
	607			157
	608			147
	609			155
	610			129
	611			138
	612			109
	613			122
	614			135
	615			126
	616			120
	617			98
	618			104
	619			96
	620			124
	621			106
	622			87
	623			99
	624			119
	625			98
	626			94
	627			77
	628			84
	629			81
	630			74
	631			84
	632			77
	633			93
	634			102
	635			69
	636			65
	637			48
	638			65
	639			90
	640			61
	641			63
	642			72
	643			43
CheckSum		77557879	47456631	62218362	53122862	59420469	57613548	56269766	72057856
